# Supplementary material for: LDL-c/HDL-c Ratio and NADPH-Oxidase-2-Derived Oxidative Stress as Main Determinants of Microvascular Endothelial Function in Morbidly Obese Subjects
Source: Antioxidants (Basel). 2024 Sep 20;13(9):1139. doi: 10.3390/antiox13091139 (PMC11444145; doi:10.3390/antiox13091139)
Supplement: Supplementary file 1 [file antioxidants-13-01139-s001.zip]

Archive with 2 entries (2 files):
- antioxidants-3175227-supplementary.pdf
- antioxidants-3175227-supplementary.pptx
